# Supplementary material for: Insulin prevents fatty acid induced increase of adipocyte size
Source: Adipocyte. 2022 Aug 22;11(1):510–28. doi: 10.1080/21623945.2022.2107784 (PMC9450899; doi:10.1080/21623945.2022.2107784)
Supplement: Supplemental Material [file KADI_A_2107784_SM3247.zip]

Archive with 3 entries (2 files):
- SUPPLEMENTARY/
- SUPPLEMENTARY/Suppl_Information_new (3).pdf
- SUPPLEMENTARY/Videos.zip
